# Supplementary material for: Sex Differences in the In Vivo Exposure Process of Multiple Components of Gelsemium elegans in Rats
Source: Metabolites. 2022 Dec 24;13(1):33. doi: 10.3390/metabo13010033 (PMC9865510; doi:10.3390/metabo13010033)
Supplement: Supplementary file 1 [file metabolites-13-00033-s001.zip]

Archive with 1 entries (1 files):
- metabolites-2084137-supplementary.pdf
